# Supplementary material for: O-GlcNAcylation of glutaminase isoform KGA inhibits ferroptosis through activation of glutaminolysis in hepatoblastoma
Source: Cell Death Discov. 2025 Apr 9;11:160. doi: 10.1038/s41420-025-02464-2 (PMC11982200; doi:10.1038/s41420-025-02464-2)
Supplement: Supplementary file 9 — qPCR raw data [file 41420_2025_2464_MOESM9_ESM.xlsx]

## Sheet: Sheet1
Figure1I-GLS1
Sample Name	CT	Sample Name	CT
1N	15.22	1N-18S	30.1371
1N	15.2158	1N-18S	29.8534
1N	15.1792	1N-18S	30.1877
1T	15.2663	1T-18S	26.4843
1T	15.2003	1T-18S	26.3032
1T	15.2062	1T-18S	26.2482
2N	15.7436	2N-18S	30.3382
2N	15.8699	2N-18S	30.1403
2N	15.5079	2N-18S	30.0951
2T	15.4389	2T-18S	26.8032
2T	15.7374	2T-18S	26.7841
2T	15.9419	2T-18S	27.1569
3N	15.3915	3N-18S	33.3853
3N	15.3829	3N-18S	32.1355
3N	15.4119	3N-18S	32.9286
3T	16.1029	3T-18S	31.2901
3T	16.2182	3T-18S	31.7621
3T	16.2124	3T-18S	31.6054
4N	15.5215	4N-18S	34.3676
4N	15.5024	4N-18S	34.411
4N	15.3842	4N-18S	32.6061
4T	17.4388	4T-18S	28.5175
4T	17.5282	4T-18S	28.6328
4T	17.5705	4T-18S	28.3565
5N	16.3798	5N-18S	34.1097
5N	16.3618	5N-18S	32.7419
5N	16.308	5N-18S	32.1247
5T	17.8883	5T-18S	29.4781
5T	17.8843	5T-18S	29.428
5T	17.9081	5T-18S	29.8493
6N	18.7815	6N-18S	33.329
6N	18.7407	6N-18S	33.299
6N	18.7116	6N-18S	33.4373
6T	16.7406	6T-18S	30.6161
6T	16.7619	6T-18S	30.4902
6T	16.9131	6T-18S	31.1746
7N	16.0783	7N-18S	25.2016
7N	16.2468	7N-18S	25.2995
7N	16.0795	7N-18S	25.2899
7T	15.5429	7T-18S	27.4596
7T	15.8529	7T-18S	27.8164
7T	15.7264	7T-18S	27.49
8N	16.2867	8N-18S	28.3192
8N	15.9734	8N-18S	28.2616
8N	16.2577	8N-18S	28.0737
8T	16.5415	8T-18S	25.8334
8T	16.3207	8T-18S	25.6594
8T	16.4376	8T-18S	25.7884
9N	15.7729	9N-18S	31.9186
9N	15.7869	9N-18S	31.4112
9N	15.905	9N-18S	31.5491
9T	17.8154	9T-18S	31.6699
9T	17.9176	9T-18S	31.0799
9T	17.8698	9T-18S	31.2526
10N	17.6531	10N-18S	33.7975
10N	17.6459	10N-18S	35.7434
10N	17.7042	10N-18S	34.2665
10T	18.1454	10T-18S	33.447
10T	18.2902	10T-18S	34.0296
10T	18.4092	10T-18S	33.0134
11N	14.6295	11N-18S	34.4058
11N	14.71	11N-18S	33.8538
11N	14.6784	11N-18S	33.6647
11T	14.7037	11T-18S	31.5958
11T	14.6649	11T-18S	32.3956
11T	14.7806	11T-18S	31.623
12N	16.2247	12N-18S	33.0634
12N	16.1378	12N-18S	33.4084
12N	16.114	12N-18S	32.5493
12T	16.1849	12T-18S	33.6861
12T	16.3106	12T-18S	35.337
12T	16.5747	12T-18S	33.2026
13N	16.4855	13N-18S	34.5876
13N	16.2033	13N-18S	33.6218
13N	16.03	13N-18S	35.7206
13T	16.1456	13T-18S	32.8697
13T	16.0849	13T-18S	31.4398
13T	16.1606	13T-18S	32.5976
14N	14.3486	14N-18S	31.3835
14N	14.4842	14N-18S	31.1766
14N	14.4744	14N-18S	30.9634
14T	14.7344	14T-18S	31.2804
14T	14.648	14T-18S	32.0538
14T	14.6223	14T-18S	31.4848
15N	14.9202	15N-18S	35.6901
15N	15.0625	15N-18S	33.634
15N	14.964	15N-18S	34.6787
15T	14.9128	15T-18S	30.9676
15T	14.776	15T-18S	30.3136
15T	14.8927	15T-18S	30.2331
16N	14.6948	16N-18S	31.754
16N	14.8355	16N-18S	31.6543
16N	14.8303	16N-18S	32.7123
16T	15.0091	16T-18S	29.0683
16T	14.9846	16T-18S	29.1531
16T	14.9389	16T-18S	29.1489
17N	15.1871	17N-18S	33.9513
17N	15.3115	17N-18S	33.9513
17N	15.2883	17N-18S	33.9513
17T	15.4215	17T-18S	28.9472
17T	15.3366	17T-18S	28.9358
17T	15.3137	17T-18S	28.5609
18N	15.7932	18N-18S	34.7089
18N	15.85	18N-18S	34.2408
18N	16.0023	18N-18S	35.7263
18T	15.3157	18T-18S	29.5335
18T	15.3534	18T-18S	29.5149
18T	15.533	18T-18S	29.6454
19N	13.5767	19N-18S	32.3543
19N	13.54	19N-18S	32.403
19N	13.4868	19N-18S	32.3786
19T	13.9458	19T-18S	33.2081
19T	14.0526	19T-18S	32.173
19T	14.0019	19T-18S	32.6906
20N	13.9308	20N-18S	27.7399
20N	13.865	20N-18S	27.4155
20N	13.8478	20N-18S	27.5777
20T	14.1599	20T-18S	26.4546
20T	14.1205	20T-18S	26.2862
20T	14.0177	20T-18S	26.3704
21N	14.0604	21N-18S	30.3634
21N	14.1741	21N-18S	30.1328
21N	14.1484	21N-18S	30.2481
21T	14.3974	21T-18S	31.062
21T	14.3133	21T-18S	31.2065
21T	14.3826	21T-18S	31.1342
22N	14.6723	22N-18S	27.5451
22N	14.7235	22N-18S	27.6778
22N	14.529	22N-18S	27.6114
22T	14.9738	22T-18S	28.4991
22T	14.9223	22T-18S	28.5031
22T	14.829	22T-18S	28.5011
23N	15.0429	23N-18S	33.1479
23N	15.0508	23N-18S	32.1406
23N	15.0173	23N-18S	32.6442
23T	14.7822	23T-18S	30.3448
23T	14.8468	23T-18S	30.8593
23T	14.72	23T-18S	30.602
24N	16.0925	24N-18S	31.0927
24N	16.0067	24N-18S	30.7062
24N	16.0496	24N-18S	30.8994
24T	16.0829	24T-18S	26.949
24T	16.1432	24T-18S	26.8009
24T	16.113	24T-18S	26.8749
25N	16.8693	25N-18S	33.6194
25N	16.9357	25N-18S	33.2688
25N	16.9025	25N-18S	33.4441
25T	16.0261	25T-18S	32.262
25T	16.2181	25T-18S	32.5806
25T	16.1221	25T-18S	32.4213
26N	16.0552	26N-18S	34.0849
26N	15.9736	26N-18S	33.5289
26N	16.0144	26N-18S	33.8069
26T	17.1979	26T-18S	29.4949
26T	17.2742	26T-18S	29.426
26T	17.236	26T-18S	29.4604
27N	16.6391	27N-18S	31.7541
27N	16.4945	27N-18S	32.1862
27N	16.5668	27N-18S	31.9702
27T	17.9966	27T-18S	30.0438
27T	18.079	27T-18S	29.9113
27T	18.0378	27T-18S	29.9776
28N	17.0625	28N-18S	34.6589
28N	17.0147	28N-18S	34.6489
28N	17.0386	28N-18S	34.6539
28T	17.5277	28T-18S	32.5405
28T	17.5264	28T-18S	34.1845
28T	17.5271	28T-18S	33.3625
29N	17.1243	29N-18S	34.6589
29N	17.278	29N-18S	34.6489
29N	17.2011	29N-18S	34.6539
29T	18.5135	29T-18S	30.6225
29T	18.7853	29T-18S	30.639
29T	18.6494	29T-18S	30.6307
30N	16.0725	30N-18S	25.3315
30N	16.1462	30N-18S	25.2693
30N	16.0428	30N-18S	25.1637
30T	15.2376	30T-18S	24.1764
30T	15.7259	30T-18S	24.2138
30T	15.8033	30T-18S	24.1656
31N	16.278	31N-18S	30.4524
31N	16.3417	31N-18S	30.1166
31N	16.3615	31N-18S	30.2119
31T	16.3953	31T-18S	28.1089
31T	16.4288	31T-18S	28.2347
31T	16.5716	31T-18S	28.3066
32N	16.9053	32N-18S	32.0333
32N	16.8111	32N-18S	32.4364
32N	16.8656	32N-18S	32.7883
32T	18.5347	32T-18S	28.8045
32T	18.6457	32T-18S	28.8648
32T	18.6819	32T-18S	28.655
33N	18.4475	33N-18S	33.6733
33N	18.5283	33N-18S	32.4226
33N	18.572	33N-18S	31.5048
33T	19.0739	33T-18S	32.4867
33T	19.0502	33T-18S	32.4409
33T	19.2015	33T-18S	32.4794
Figure1I-GLS2
	CT	Sample Name	CT
1N	14.3486	1N-18S	28.0879
1N	14.4842	1N-18S	27.9513
1N	14.4744	1N-18S	27.9901
1T	14.7344	1T-18S	35.704
1T	14.648	1T-18S	34.6743
1T	14.6223	1T-18S	39.1832
2N	14.9202	2N-18S	31.5846
2N	15.0625	2N-18S	31.668
2N	14.964	2N-18S	31.7764
2T	14.9128	2T-18S	38.865
2T	14.776	2T-18S	37.0077
2T	14.8927	2T-18S	34.0373
3N	14.6948	3N-18S	28.7999
3N	14.8355	3N-18S	28.9252
3N	14.8303	3N-18S	28.7635
3T	15.0091	3T-18S	33.5906
3T	14.9846	3T-18S	32.7363
3T	14.9389	3T-18S	32.8482
4N	15.1871	4N-18S	31.5325
4N	15.3115	4N-18S	32.1052
4N	15.2883	4N-18S	32.5199
4T	15.4215	4T-18S	35.0166
4T	15.3366	4T-18S	33.614
4T	15.3137	4T-18S	35.4362
5N	15.7932	5N-18S	32.3873
5N	15.85	5N-18S	32.0488
5N	16.0023	5N-18S	32.4624
5T	15.3157	5T-18S	31.7502
5T	15.3534	5T-18S	31.5193
5T	15.533	5T-18S	31.5088
6N	13.5767	6N-18S	33.945
6N	13.54	6N-18S	34.8096
6N	13.4868	6N-18S	34.3773
6T	13.9458	6T-18S	35.5544
6T	14.0526	6T-18S	33.286
6T	14.0019	6T-18S	34.4202
7N	13.9308	7N-18S	27.9867
7N	13.865	7N-18S	28.0776
7N	13.8478	7N-18S	28.0322
7T	14.1599	7T-18S	30.6087
7T	14.1205	7T-18S	30.2797
7T	14.0177	7T-18S	30.4442
8N	14.0604	8N-18S	27.4758
8N	14.1741	8N-18S	27.4284
8N	14.1484	8N-18S	27.4521
8T	14.3974	8T-18S	34.1332
8T	14.3133	8T-18S	34.3602
8T	14.3826	8T-18S	34.2467
9N	14.6723	9N-18S	32.9336
9N	14.7235	9N-18S	33.9252
9N	14.529	9N-18S	33.4294
9T	14.9738	9T-18S	33.5772
9T	14.9223	9T-18S	32.8158
9T	14.829	9T-18S	33.1965
10N	15.0429	10N-18S	29.7046
10N	15.0508	10N-18S	30.0682
10N	15.0173	10N-18S	29.8864
10T	14.7822	10T-18S	33.8065
10T	14.8468	10T-18S	37.8225
10T	14.72	10T-18S	35.8145
11N	16.0925	11N-18S	28.3244
11N	16.0067	11N-18S	28.5301
11N	16.0496	11N-18S	28.4273
11T	16.0829	11T-18S	32.3114
11T	16.1432	11T-18S	32.9767
11T	16.113	11T-18S	32.6441
12N	16.0552	12N-18S	32.4673
12N	15.9736	12N-18S	32.8887
12N	16.0144	12N-18S	32.678
12T	17.1979	12T-18S	35.2038
12T	17.2742	12T-18S	34.4113
12T	17.236	12T-18S	34.8076
13N	16.6391	13N-18S	30.0381
13N	16.4945	13N-18S	30.1043
13N	16.5668	13N-18S	30.0712
13T	17.9966	13T-18S	34.3009
13T	18.079	13T-18S	36.4138
13T	18.0378	13T-18S	35.3574
14N	17.0625	14N-18S	36.4466
14N	17.0147	14N-18S	36.4466
14N	17.0386	14N-18S	36.4466
14T	17.5277	14T-18S	39.626
14T	17.5264	14T-18S	39.626
14T	17.5271	14T-18S	39.626
15N	15.22	15N-18S	30.996
15N	15.2158	15N-18S	30.8191
15N	15.1792	15N-18S	30.8183
15T	15.2663	15T-18S	32.0741
15T	15.2003	15T-18S	31.8009
15T	15.2062	15T-18S	31.4915
16N	15.7436	16N-18S	28.2262
16N	15.8699	16N-18S	28.1852
16N	15.5079	16N-18S	28.1619
16T	15.4389	16T-18S	29.7315
16T	15.7374	16T-18S	30.3889
16T	15.9419	16T-18S	30.2262
17N	15.3915	17N-18S	32.2374
17N	15.3829	17N-18S	32.3434
17N	15.4119	17N-18S	32.5944
17T	16.1029	17T-18S	34.2938
17T	16.2182	17T-18S	37.1582
17T	16.2124	17T-18S	35.726
18N	15.5215	18N-18S	32.6472
18N	15.5024	18N-18S	32.8914
18N	15.3842	18N-18S	32.0016
18T	17.4388	18T-18S	35.5429
18T	17.5282	18T-18S	34.4028
18T	17.5705	18T-18S	33.4841
19N	16.3798	19N-18S	29.3321
19N	16.3618	19N-18S	29.4236
19N	16.308	19N-18S	29.1626
19T	17.8883	19T-18S	34.0218
19T	17.8843	19T-18S	35.2285
19T	17.9081	19T-18S	33.693
20N	18.7815	20N-18S	31.8365
20N	18.7407	20N-18S	31.6229
20N	18.7116	20N-18S	31.8106
20T	16.7406	20T-18S	33.7737
20T	16.7619	20T-18S	35.372
20T	16.9131	20T-18S	31.4861
21N	16.0783	21N-18S	29.413
21N	16.2468	21N-18S	29.3034
21N	16.0795	21N-18S	29.225
21T	15.5429	21T-18S	32.6435
21T	15.8529	21T-18S	33.6327
21T	15.7264	21T-18S	34.6574
22N	16.2867	22N-18S	29.0599
22N	15.9734	22N-18S	29.3021
22N	16.2577	22N-18S	27.6865
22T	16.5415	22T-18S	31.4149
22T	16.3207	22T-18S	31.4317
22T	16.4376	22T-18S	32.3295
23N	15.7729	23N-18S	28.2299
23N	15.7869	23N-18S	28.5371
23N	15.905	23N-18S	28.2484
23T	17.8154	23T-18S	35.1284
23T	17.9176	23T-18S	35.9553
23T	17.8698	23T-18S	35.1301
24N	16.3794	24N-18S	32.1325
24N	16.4791	24N-18S	31.9315
24N	16.5066	24N-18S	31.5479
24T	17.5963	24T-18S	35.0391
24T	17.7645	24T-18S	35.96
24T	17.7546	24T-18S	35.0743
25N	17.6531	25N-18S	31.0385
25N	17.6459	25N-18S	31.0387
25N	17.7042	25N-18S	30.6573
25T	18.1454	25T-18S	36.4045
25T	18.2902	25T-18S	35.1763
25T	18.4092	25T-18S	36.6005
26N	14.6295	26N-18S	33.1682
26N	14.71	26N-18S	32.362
26N	14.6784	26N-18S	32.777
26T	14.7037	26T-18S	35.2826
26T	14.6649	26T-18S	33.3564
26T	14.7806	26T-18S	32.5293
27N	16.2247	27N-18S	31.7726
27N	16.1378	27N-18S	31.7131
27N	16.114	27N-18S	31.8016
27T	16.1849	27T-18S	35.1225
27T	16.3106	27T-18S	36.9992
27T	16.5747	27T-18S	35.0762
28N	16.4855	28N-18S	30.2991
28N	16.2033	28N-18S	30.5501
28N	16.03	28N-18S	30.4986
28T	16.1456	28T-18S	35.41
28T	16.0849	28T-18S	36.7102
28T	16.1606	28T-18S	36.0601
29N	15.7355	29N-18S	35.0316
29N	15.959	29N-18S	34.3685
29N	15.8495	29N-18S	36.0518
29T	16.6244	29T-18S	34.9484
29T	16.8202	29T-18S	36.6324
29T	16.825	29T-18S	37.0729
30N	16.278	30N-18S	27.5173
30N	16.3417	30N-18S	27.7758
30N	16.3615	30N-18S	27.8171
30T	16.3953	30T-18S	33.7463
30T	16.4288	30T-18S	32.7094
30T	16.5716	30T-18S	34.864
31N	16.9053	31N-18S	28.1455
31N	16.8111	31N-18S	28.1422
31N	16.8656	31N-18S	29.0771
31T	18.5347	31T-18S	32.1568
31T	18.6457	31T-18S	31.9418
31T	18.6819	31T-18S	32.8223
32N	18.4475	32N-18S	36.508
32N	18.5283	32N-18S	36.508
32N	18.572	32N-18S	36.508
32T	19.0739	32T-18S	37.3191
32T	19.0502	32T-18S	35.1749
32T	19.2015	32T-18S	34.4986
33N	16.0725	33N-18S	26.0462
33N	16.1462	33N-18S	25.9765
33N	16.0428	33N-18S	26.0023
33T	15.2376	33T-18S	28.3443
33T	15.7259	33T-18S	28.178
33T	15.8033	33T-18S	28.1971
Figure2A-GLS1
Sample Name	CT	Sample Name	CT
G2-shNC	17.5408	G2-shNC-18S	12.7536
G2-shNC	17.5421	G2-shNC-18S	12.6352
G2-shNC	17.0729	G2-shNC-18S	12.2715
G2-shGLS-1	20.1926	G2-shGLS-1-18S	13.0263
G2-shGLS-1	20.3458	G2-shGLS-1-18S	13.0066
G2-shGLS-1	20.1205	G2-shGLS-1-18S	13.0114
G2-shGLS-2	19.3133	G2-shGLS-2-18S	12.7962
G2-shGLS-2	19.2714	G2-shGLS-2-18S	12.8317
G2-shGLS-2	19.5034	G2-shGLS-2-18S	13.0266
H6-shNC	18.4568	H6-shNC-18S	15.2405
H6-shNC	18.292	H6-shNC-18S	14.8345
H6-shNC	18.4809	H6-shNC-18S	15.0146
H6-shGLS-1	19.5781	H6-shGLS-1-18S	14.1018
H6-shGLS-1	19.7292	H6-shGLS-1-18S	14.175
H6-shGLS-1	19.7042	H6-shGLS-1-18S	14.116
H6-shGLS-2	19.1948	H6-shGLS-2-18S	14.2765
H6-shGLS-2	19.2978	H6-shGLS-2-18S	14.2088
H6-shGLS-2	19.5256	H6-shGLS-2-18S	14.3766
Figure2G-GLS1
Sample Name	CT	Sample Name	CT
G2-OENC	21.6611	G2-OENC-18S	12.8546
G2-OENC	22.0223	G2-OENC-18S	12.2266
G2-OENC	22.2851	G2-OENC-18S	12.5664
G2-OEGLS	15.8626	G2-OEGLS-18S	12.4307
G2-OEGLS	15.7284	G2-OEGLS-18S	12.705
G2-OEGLS	15.8381	G2-OEGLS-18S	12.241
H6-OENC	22.0146	H6-OENC-18S	12.3747
H6-OENC	22.4807	H6-OENC-18S	12.7161
H6-OENC	22.4087	H6-OENC-18S	12.8165
H6-OEGLS	15.661	H6-OEGLS-18S	10.2268
H6-OEGLS	15.725	H6-OEGLS-18S	10.5216
H6-OEGLS	15.9307	H6-OEGLS-18S	10.4471
Figure4A-KGA
Sample Name	CT	Sample Name	CT
1N	27.5279	1N-18S	11.4149
1N	27.5372	1N-18S	11.2744
1N	27.6156	1N-18S	11.3933
1T	27.7173	1T-18S	12.3057
1T	27.5102	1T-18S	12.2703
1T	27.9034	1T-18S	12.397
2N	28.3544	2N-18S	13.5973
2N	28.3066	2N-18S	13.3693
2N	28.1263	2N-18S	13.4792
2T	22.2185	2T-18S	12.0991
2T	22.22	2T-18S	12.1231
2T	22.0587	2T-18S	12.195
3N	27.6855	3N-18S	13.3737
3N	27.5653	3N-18S	13.4331
3N	27.9899	3N-18S	13.3663
3T	24.9196	3T-18S	12.3821
3T	24.9134	3T-18S	12.5054
3T	24.9038	3T-18S	12.4442
4N	25.6075	4N-18S	12.4407
4N	25.4703	4N-18S	12.4053
4N	25.5228	4N-18S	12.3699
4T	22.4722	4T-18S	12.3295
4T	22.3532	4T-18S	12.2248
4T	22.2402	4T-18S	12.3853
5N	26.9364	5N-18S	13.3053
5N	27.1519	5N-18S	13.3549
5N	26.9286	5N-18S	13.4474
5T	25.0997	5T-18S	12.5737
5T	25.28	5T-18S	12.5538
5T	25.2132	5T-18S	12.6008
6N	29.3943	6N-18S	14.8157
6N	29.5411	6N-18S	14.8231
6N	29.5179	6N-18S	14.8186
6T	24.8086	6T-18S	12.9486
6T	24.8082	6T-18S	13.0587
6T	24.8398	6T-18S	13.1582
7N	32.2621	7N-18S	12.7227
7N	32.0203	7N-18S	12.3272
7N	32.1601	7N-18S	12.6441
7T	31.2927	7T-18S	13.3191
7T	31.8595	7T-18S	13.3882
7T	31.7093	7T-18S	13.322
8N	33.1847	8N-18S	12.8902
8N	32.9202	8N-18S	12.957
8N	33.4491	8N-18S	12.9132
8T	26.0962	8T-18S	12.2858
8T	25.967	8T-18S	12.2212
8T	26.0298	8T-18S	12.5208
9N	29.7097	9N-18S	14.1977
9N	29.6024	9N-18S	14.0685
9N	29.7663	9N-18S	14.7376
9T	25.8937	9T-18S	14.8562
9T	25.7227	9T-18S	13.8632
9T	25.6638	9T-18S	14.8079
10N	30.1986	10N-18S	13.6298
10N	29.9775	10N-18S	13.7223
10N	29.8961	10N-18S	13.6739
10T	22.9312	10T-18S	11.9747
10T	22.5431	10T-18S	11.929
10T	22.8873	10T-18S	11.8621
11N	35.6843	11N-18S	16.209
11N	36.5802	11N-18S	16.0673
11N	34.7883	11N-18S	16.1311
11T	28.6466	11T-18S	16.4465
11T	28.5992	11T-18S	16.5312
11T	28.8044	11T-18S	16.4315
12N	34.2558	12N-18S	17.1726
12N	33.0335	12N-18S	16.7619
12N	35.4596	12N-18S	17.2983
12T	26.7952	12T-18S	15.6301
12T	26.8954	12T-18S	15.6729
12T	27.005	12T-18S	15.7282
13N	26.6377	13N-18S	15.6302
13N	26.9741	13N-18S	15.5831
13N	26.6026	13N-18S	15.413
13T	24.5663	13T-18S	15.9608
13T	24.5852	13T-18S	15.9565
13T	24.4961	13T-18S	15.9903
14N	32.6658	14N-18S	14.9649
14N	33.5981	14N-18S	15.2738
14N	31.9494	14N-18S	15.1997
14T	30.0746	14T-18S	15.2075
14T	29.8169	14T-18S	16.0107
14T	29.7464	14T-18S	16.0198
15N	28.9098	15N-18S	16.1068
15N	28.8029	15N-18S	16.1994
15N	28.7393	15N-18S	16.2254
15T	26.3712	15T-18S	13.9502
15T	26.7598	15T-18S	18.8156
15T	26.2507	15T-18S	15.4463
16N	29.9706	16N-18S	16.3229
16N	30.263	16N-18S	16.3489
16N	30.0449	16N-18S	16.2278
16T	25.9197	16T-18S	16.7524
16T	26.0361	16T-18S	16.6474
16T	25.9417	16T-18S	16.7859
17N	34.2421	17N-18S	16.454
17N	32.8342	17N-18S	16.3631
17N	33.1373	17N-18S	16.4341
17T	25.4144	17T-18S	16.1467
17T	33.597	17T-18S	15.8556
17T	25.6236	17T-18S	15.9118
18N	27.3079	18N-18S	15.8148
18N	27.3615	18N-18S	15.804
18N	27.4197	18N-18S	15.6182
18T	26.7566	18T-18S	15.6768
18T	26.7719	18T-18S	15.6302
18T	26.7827	18T-18S	15.745
19N	29.3055	19N-18S	15.9203
19N	29.2847	19N-18S	15.7728
19N	29.1536	19N-18S	16.506
19T	25.5426	19T-18S	16.9047
19T	25.6043	19T-18S	16.9689
19T	25.5482	19T-18S	16.8947
20N	28.3656	20N-18S	14.9953
20N	28.2956	20N-18S	14.2422
20N	28.0442	20N-18S	14.0019
20T	26.5786	20T-18S	15.7815
20T	26.5014	20T-18S	15.6317
20T	26.6142	20T-18S	15.7807
21N	29.7246	21N-18S	16.1848
21N	29.1772	21N-18S	15.893
21N	29.2142	21N-18S	15.9419
21T	25.9029	21T-18S	16.0774
21T	25.7597	21T-18S	15.9609
21T	25.9573	21T-18S	16.0291
22N	34.2256	22N-18S	16.0021
22N	32.7151	22N-18S	16.2041
22N	35.7362	22N-18S	15.9974
22T	28.262	22T-18S	15.7743
22T	28.3048	22T-18S	15.794
22T	28.3489	22T-18S	15.8185
23N	28.7788	23N-18S	16.6209
23N	28.8208	23N-18S	16.6328
23N	28.6012	23N-18S	16.6038
23T	28.9681	23T-18S	16.9258
23T	29.0863	23T-18S	17.1921
23T	28.9532	23T-18S	16.8602
24N	33.9296	24N-18S	17.0027
24N	34.0196	24N-18S	17.0699
24N	34.3671	24N-18S	17.0416
24T	28.665	24T-18S	15.8426
24T	28.4874	24T-18S	15.9923
24T	28.5465	24T-18S	16.1857
25N	35.8972	25N-18S	15.7776
25N	36.115	25N-18S	15.8142
25N	36.3328	25N-18S	15.7225
25T	23.3413	25T-18S	13.2617
25T	23.4474	25T-18S	13.5545
25T	23.3478	25T-18S	13.9025
26N	31.2409	26N-18S	15.8038
26N	31.6678	26N-18S	15.6653
26N	31.2093	26N-18S	15.6002
26T	31.0839	26T-18S	15.7992
26T	30.8042	26T-18S	15.8605
26T	30.7814	26T-18S	15.815
27N	29.3191	27N-18S	16.4127
27N	29.8758	27N-18S	16.4063
27N	29.8784	27N-18S	16.3863
27T	26.2997	27T-18S	15.6133
27T	26.1584	27T-18S	15.6807
27T	26.0499	27T-18S	15.6382
28N	35.01	28N-18S	15.9077
28N	35.1289	28N-18S	16.4911
28N	34.6051	28N-18S	15.7437
28T	26.8023	28T-18S	15.2322
28T	26.7694	28T-18S	15.2744
28T	26.7997	28T-18S	15.3242
29N	32.8303	29N-18S	16.5493
29N	34.477	29N-18S	16.4272
29N	33.9027	29N-18S	16.2865
29T	29.7575	29T-18S	15.1655
29T	29.6683	29T-18S	15.112
29T	29.6559	29T-18S	15.1927
30N	33.1945	30N-18S	16.1868
30N	32.3489	30N-18S	16.2811
30N	33.1021	30N-18S	16.6689
30T	29.902	30T-18S	16.085
30T	29.6968	30T-18S	16.4807
30T	29.8836	30T-18S	16.6379
31N	30.7276	31N-18S	15.6044
31N	30.1853	31N-18S	15.6581
31N	30.6458	31N-18S	15.6924
31T	29.8131	31T-18S	16.3467
31T	29.9168	31T-18S	16.2976
31T	30.4499	31T-18S	16.2655
32N	25.596	32N-18S	13.1945
32N	25.5957	32N-18S	13.3336
32N	25.6428	32N-18S	13.4876
32T	28.6399	32T-18S	16.4575
32T	28.7145	32T-18S	16.5238
32T	26.9839	32T-18S	16.789
33N	26.9581	33N-18S	13.7754
33N	26.7506	33N-18S	14.0361
33N	27.0759	33N-18S	13.8817
33T	23.8374	33T-18S	12.9251
33T	23.7418	33T-18S	13.6225
33T	23.4414	33T-18S	13.7563
Figure4A-GAC
Sample Name	CT	Sample Name	CT
1N	28.7048	1N-18S	12.0968
1N	29.6121	1N-18S	12.0978
1N	28.3845	1N-18S	11.8757
1T	28.8345	1T-18S	13.085
1T	28.5123	1T-18S	13.0715
1T	28.535	1T-18S	13.2858
2N	29.282	2N-18S	14.0255
2N	28.7838	2N-18S	14.2001
2N	28.8301	2N-18S	14.0177
2T	23.0402	2T-18S	12.7123
2T	22.9521	2T-18S	12.99
2T	22.9696	2T-18S	13.1472
3N	28.4025	3N-18S	14.0682
3N	28.3078	3N-18S	14.2245
3N	28.5848	3N-18S	14.2165
3T	26.0754	3T-18S	13.2134
3T	25.5673	3T-18S	13.0997
3T	25.7436	3T-18S	13.101
4N	26.2007	4N-18S	13.1994
4N	26.1228	4N-18S	13.514
4N	26.0845	4N-18S	13.2476
4T	23.0084	4T-18S	12.9312
4T	22.8808	4T-18S	13.1781
4T	23.0068	4T-18S	13.1086
5N	27.8411	5N-18S	14.3239
5N	27.8572	5N-18S	14.1532
5N	27.4623	5N-18S	14.2705
5T	25.79	5T-18S	13.4837
5T	25.777	5T-18S	13.121
5T	25.9714	5T-18S	13.2455
6N	29.9544	6N-18S	15.6019
6N	29.6181	6N-18S	15.6154
6N	30.3711	6N-18S	15.8673
6T	25.2782	6T-18S	13.6533
6T	25.7133	6T-18S	13.8913
6T	25.3383	6T-18S	14.0673
7N	32.5913	7N-18S	13.3019
7N	31.8742	7N-18S	12.819
7N	32.1126	7N-18S	13.0339
7T	30.7483	7T-18S	14.0981
7T	31.6974	7T-18S	14.0687
7T	32.5139	7T-18S	14.1155
8N	33.8938	8N-18S	13.5832
8N	32.7885	8N-18S	13.7644
8N	33.1561	8N-18S	13.9805
8T	26.7285	8T-18S	12.7684
8T	26.4874	8T-18S	12.7557
8T	26.5576	8T-18S	13.0201
9N	26.5982	9N-18S	13.5368
9N	26.5674	9N-18S	13.7147
9N	26.5804	9N-18S	13.7692
9T	31.0039	9T-18S	14.9646
9T	27.9839	9T-18S	15.1456
9T	30.9625	9T-18S	14.9131
10N	30.6264	10N-18S	13.6149
10N	30.4525	10N-18S	13.8899
10N	30.2899	10N-18S	13.6528
10T	23.4134	10T-18S	12.0504
10T	23.3706	10T-18S	11.9317
10T	23.3413	10T-18S	12.0959
11N	35.8374	11N-18S	16.9796
11N	34.0042	11N-18S	16.7627
11N	36.5041	11N-18S	16.9179
11T	28.6035	11T-18S	16.9308
11T	29.0252	11T-18S	17.1262
11T	28.9744	11T-18S	17.0904
12N	35.5555	12N-18S	18.1743
12N	37.0329	12N-18S	18.0372
12N	34.3642	12N-18S	18.4181
12T	27.7436	12T-18S	16.2262
12T	27.9639	12T-18S	16.2168
12T	27.9662	12T-18S	16.0789
13N	29.0217	13N-18S	16.2848
13N	28.8451	13N-18S	16.365
13N	29.034	13N-18S	16.3066
13T	26.5395	13T-18S	16.7146
13T	26.4838	13T-18S	16.7367
13T	26.3258	13T-18S	16.7413
14N	32.4795	14N-18S	15.7937
14N	33.4485	14N-18S	15.8708
14N	32.0648	14N-18S	15.9133
14T	31.0886	14T-18S	17.1635
14T	31.3049	14T-18S	17.223
14T	30.6217	14T-18S	17.0611
15N	29.8105	15N-18S	16.9441
15N	29.955	15N-18S	16.5792
15N	29.9551	15N-18S	16.8272
15T	27.2215	15T-18S	15.9042
15T	27.3328	15T-18S	15.7922
15T	27.4068	15T-18S	15.3501
16N	31.8108	16N-18S	18.7124
16N	31.7042	16N-18S	18.7755
16N	31.8169	16N-18S	18.9481
16T	26.3593	16T-18S	17.1232
16T	26.3838	16T-18S	17.3767
16T	26.5787	16T-18S	17.5356
17N	34.6577	17N-18S	16.4995
17N	33.7967	17N-18S	16.494
17N	34.2961	17N-18S	16.1725
17T	25.7574	17T-18S	15.7597
17T	25.7409	17T-18S	15.9225
17T	25.7926	17T-18S	16.3669
18N	28.3745	18N-18S	16.0577
18N	28.3396	18N-18S	16.1802
18N	28.105	18N-18S	15.9389
18T	26.6492	18T-18S	15.9207
18T	26.5834	18T-18S	15.8664
18T	27.1433	18T-18S	16.0073
19N	29.8194	19N-18S	15.86
19N	29.6778	19N-18S	16.1638
19N	29.7481	19N-18S	16.1521
19T	25.9475	19T-18S	16.2392
19T	25.5258	19T-18S	16.6125
19T	25.6512	19T-18S	16.4069
20N	27.0792	20N-18S	13.8739
20N	27.0303	20N-18S	15.2295
20N	26.863	20N-18S	15.0086
20T	26.661	20T-18S	15.9437
20T	26.4933	20T-18S	16.0937
20T	26.6813	20T-18S	16.0554
21N	30.211	21N-18S	16.1031
21N	30.0446	21N-18S	16.1135
21N	29.6494	21N-18S	15.9256
21T	26.3197	21T-18S	16.2138
21T	26.2265	21T-18S	15.9377
21T	26.3153	21T-18S	16.2502
22N	34.1646	22N-18S	16.6869
22N	36.2334	22N-18S	16.1476
22N	35.7799	22N-18S	16.8473
22T	28.9305	22T-18S	15.9652
22T	29.1885	22T-18S	15.9082
22T	28.7806	22T-18S	15.369
23N	29.2517	23N-18S	16.4536
23N	29.4536	23N-18S	16.7538
23N	29.2352	23N-18S	16.6567
23T	29.6343	23T-18S	17.2543
23T	29.4932	23T-18S	17.0767
23T	29.779	23T-18S	16.5948
24N	32.6798	24N-18S	17.2012
24N	32.0002	24N-18S	17.4075
24N	32.735	24N-18S	17.2548
24T	28.7325	24T-18S	15.7175
24T	28.8607	24T-18S	16.3498
24T	28.7963	24T-18S	15.6165
25N	33.6713	25N-18S	16.0587
25N	33.1423	25N-18S	15.7497
25N	33.4636	25N-18S	15.6973
25T	23.0581	25T-18S	14.767
25T	23.0667	25T-18S	14.7078
25T	23.0007	25T-18S	14.8324
26N	31.7517	26N-18S	17.7645
26N	31.8873	26N-18S	17.7453
26N	31.7209	26N-18S	17.7732
26T	26.1476	26T-18S	16.1251
26T	26.3345	26T-18S	15.8645
26T	26.3272	26T-18S	15.9365
27N	29.6817	27N-18S	16.3566
27N	29.9368	27N-18S	16.3274
27N	30.0431	27N-18S	16.4693
27T	26.739	27T-18S	15.9672
27T	26.7067	27T-18S	16.1303
27T	26.6102	27T-18S	15.764
28N	33.3316	28N-18S	16.0498
28N	34.5875	28N-18S	23.077
28N	34.6389	28N-18S	15.9925
28T	29.2669	28T-18S	15.3245
28T	29.2617	28T-18S	15.2308
28T	29.7968	28T-18S	15.3375
29N	32.7034	29N-18S	16.6212
29N	35.5952	29N-18S	16.1106
29N	32.9778	29N-18S	16.6129
29T	29.6445	29T-18S	15.3358
29T	30.003	29T-18S	15.4077
29T	30.1443	29T-18S	15.2793
30N	32.1091	30N-18S	16.4835
30N	32.7825	30N-18S	16.5691
30N	32.8035	30N-18S	16.133
30T	33.5966	30T-18S	16.4151
30T	29.722	30T-18S	16.5633
30T	29.775	30T-18S	16.7266
31N	30.5362	31N-18S	17.6248
31N	30.482	31N-18S	17.6393
31N	30.3459	31N-18S	17.7056
31T	28.8534	31T-18S	16.6461
31T	28.66	31T-18S	16.3968
31T	28.0372	31T-18S	16.5113
32N	25.371	32N-18S	13.4626
32N	25.4162	32N-18S	13.4084
32N	25.7055	32N-18S	13.3345
32T	26.068	32T-18S	16.956
32T	26.1795	32T-18S	16.6479
32T	26.2423	32T-18S	16.9037
33N	27.2859	33N-18S	14.0825
33N	27.4772	33N-18S	14.0362
33N	27.4347	33N-18S	13.7859
33T	23.9564	33T-18S	13.752
33T	24.066	33T-18S	13.9058
33T	25.114	33T-18S	13.6835
Figure4E-KGA
Sample Name	CT	Sample Name	CT
shNC-HEPG2	23.7222	shNC-HEPG2-18S	18.4835
shNC-HEPG2	23.7089	shNC-HEPG2-18S	18.5225
shNC-HEPG2	23.6219	shNC-HEPG2-18S	18.4243
shKGA1-HEPG2	26.514	shKGA1-HEPG2-18S	18.423
shKGA1-HEPG2	25.7639	shKGA1-HEPG2-18S	18.4129
shKGA1-HEPG2	25.7616	shKGA1-HEPG2-18S	18.4504
shKGA2-HEPG2	25.6928	shKGA2-HEPG2-18S	18.5549
shKGA2-HEPG2	25.5163	shKGA2-HEPG2-18S	18.5964
shKGA2-HEPG2	25.3891	shKGA2-HEPG2-18S	18.4046
shNC-HUH6	25.7877	shNC-HUH6-18S	18.2722
shNC-HUH6	25.7294	shNC-HUH6-18S	18.4561
shNC-HUH6	25.6432	shNC-HUH6-18S	18.4333
shKGA1-HUH6	27.4379	shKGA1-HUH6-18S	18.0004
shKGA1-HUH6	27.6488	shKGA1-HUH6-18S	18.7468
shKGA1-HUH6	27.6727	shKGA1-HUH6-18S	18.1516
shKGA2-HUH6	27.5544	shKGA2-HUH6-18S	18.7536
shKGA2-HUH6	27.7594	shKGA2-HUH6-18S	18.2235
shKGA2-HUH6	27.7349	shKGA2-HUH6-18S	18.606
Figure5D-KGA
Sample Name	CT	Sample Name	CT
DMSO-hepg2	22.2623	DMSO-hepg2-18s	12.9627
DMSO-hepg2	21.929	DMSO-hepg2-18s	12.8957
DMSO-hepg2	22.168	DMSO-hepg2-18s	12.9835
Glucose-hepg2	21.9633	Glucose-hepg2-18s	12.944
Glucose-hepg2	22.0556	Glucose-hepg2-18s	12.9678
Glucose-hepg2	22.2476	Glucose-hepg2-18s	13.2821
DMSO-huh6	22.1206	DMSO-huh6-18s	13.1273
DMSO-huh6	22.0397	DMSO-huh6-18s	13.2074
DMSO-huh6	22.0901	DMSO-huh6-18s	13.0812
Glucose-huh6	22.0535	Glucose-huh6-18s	13.1669
Glucose-huh6	22.0806	Glucose-huh6-18s	13.7965
Glucose-huh6	22.3685	Glucose-huh6-18s	13.0864
Figure5E-KGA
Sample Name	CT	Sample Name	CT
DMSO2-hepg2	21.7738	DMSO2-hepg2-18s	13.2995
DMSO2-hepg2	21.7646	DMSO2-hepg2-18s	13.4209
DMSO2-hepg2	21.8151	DMSO2-hepg2-18s	13.3463
PUGNAc-hepg2	21.73	PUGNAc-hepg2-18s	13.1901
PUGNAc-hepg2	21.7748	PUGNAc-hepg2-18s	13.3188
PUGNAc-hepg2	21.9514	PUGNAc-hepg2-18s	13.5618
DMSO2-huh6	21.9263	DMSO2-huh6-18s	13.1661
DMSO2-huh6	21.9126	DMSO2-huh6-18s	13.1477
DMSO2-huh6	21.9223	DMSO2-huh6-18s	13.3009
PUGNAc-huh6	21.9804	PUGNAc-huh6-18s	13.3723
PUGNAc-huh6	21.9823	PUGNAc-huh6-18s	13.3638
PUGNAc-huh6	21.9369	PUGNAc-huh6-18s	13.3402
Figure5I-KGA
Sample Name	CT	Sample Name	CT
DMSO3-hepg2	25.6369	DMSO3-hepg2-18s	14.7328
DMSO3-hepg2	25.673	DMSO3-hepg2-18s	14.7358
DMSO3-hepg2	25.751	DMSO3-hepg2-18s	14.8586
ogt-hepg2	25.7627	ogt-hepg2-18s	14.803
ogt-hepg2	25.8036	ogt-hepg2-18s	14.8455
ogt-hepg2	25.868	ogt-hepg2-18s	14.7959
DMSO3-huh6	25.8857	DMSO3-huh6-18s	14.8978
DMSO3-huh6	25.8845	DMSO3-huh6-18s	14.8741
DMSO3-huh6	25.9664	DMSO3-huh6-18s	14.8128
ogt-huh6	25.8939	ogt-huh6-18s	15.0557
ogt-huh6	26.0914	ogt-huh6-18s	15.177
ogt-huh6	26.1861	ogt-huh6-18s	14.9042
Figure5D-GAC
Sample Name	CT	Sample Name	CT
DMSO-hepg2	27.3345	DMSO-hepg2-18s	18.3444
DMSO-hepg2	27.3102	DMSO-hepg2-18s	18.5374
DMSO-hepg2	27.4125	DMSO-hepg2-18s	18.562
Glucose-hepg2	27.5826	Glucose-hepg2-18s	18.4941
Glucose-hepg2	27.4299	Glucose-hepg2-18s	18.4948
Glucose-hepg2	27.2713	Glucose-hepg2-18s	18.4931
DMSO-huh6	27.5591	DMSO-huh6-18s	18.6634
DMSO-huh6	27.4872	DMSO-huh6-18s	18.6331
DMSO-huh6	27.2667	DMSO-huh6-18s	18.4883
Glucose-huh6	27.4785	Glucose-huh6-18s	18.5146
Glucose-huh6	27.4324	Glucose-huh6-18s	18.6595
Glucose-huh6	27.4327	Glucose-huh6-18s	18.7809
Figure5E-GAC
Sample Name	CT	Sample Name	CT
DMSO2-hepg2	27.312	DMSO2-hepg2-18s	17.9461
DMSO2-hepg2	27.1754	DMSO2-hepg2-18s	18.0783
DMSO2-hepg2	27.3728	DMSO2-hepg2-18s	18.0736
PUGNAC-hepg2	26.9774	PUGNAC-hepg2-18S	17.7105
PUGNAC-hepg2	27.3679	PUGNAC-hepg2-18S	18.0748
PUGNAC-hepg2	27.2574	PUGNAC-hepg2-18S	17.929
DMSO2-huh6	27.2034	DMSO2-huh6-18s	18.1036
DMSO2-huh6	27.3224	DMSO2-huh6-18s	18.216
DMSO2-huh6	26.9642	DMSO2-huh6-18s	18.141
PUGNAC-hepg2	27.253	PUGNAC-huh6-18s	18.297
PUGNAC-hepg2	27.2333	PUGNAC-huh6-18s	18.1608
PUGNAC-hepg2	27.2197	PUGNAC-huh6-18s	18.3364
Figure5J-GAC
Sample Name	CT	Sample Name	CT
DMSO3-hepg2	26.9184	DMSO3-hepg2-18s	18.418
DMSO3-hepg2	26.8612	DMSO3-hepg2-18s	18.5119
DMSO3-hepg2	26.9328	DMSO3-hepg2-18s	18.4963
ogt-Hepg2	26.6949	ogt-Hepg2-18s	18.2699
ogt-Hepg2	27.0022	ogt-Hepg2-18s	18.4752
ogt-Hepg2	27.1188	ogt-Hepg2-18s	18.6363
DMSO3-huh6	27.0044	DMSO3-huh6-18s	18.4645
DMSO3-huh6	26.8817	DMSO3-huh6-18s	18.302
DMSO3-huh6	26.9932	DMSO3-huh6-18s	18.6779
ogt-huh6	27.1139	ogt-huh6-18s	18.6208
ogt-huh6	27.2631	ogt-huh6-18s	18.6355
ogt-huh6	27.084	ogt-huh6-18s	18.6936
Supplementary figure2A-KGA
Sample Name	CT	Sample Name	CT
Empty-hepg2	25.5271	Empty-hepg2-18s	10.2609
Empty-hepg2	25.7173	Empty-hepg2-18s	10.0786
Empty-hepg2	25.5677	Empty-hepg2-18s	10.2298
KGA-hepg2	20.9438	KGA-hepg2-18S	10.0451
KGA-hepg2	21.002	KGA-hepg2-18S	10.1106
KGA-hepg2	20.9177	KGA-hepg2-18S	10.0092
Empty-huh6	32.2589	Empty-huh6-18s	9.86282
Empty-huh6	32.4382	Empty-huh6-18s	9.87066
Empty-huh6	32.1844	Empty-huh6-18s	9.6091
KGA-hUH6	27.5921	KGA-hUH6-18S	10.3449
KGA-hUH6	27.6722	KGA-hUH6-18S	10.4502
KGA-hUH6	28.0143	KGA-hUH6-18S	10.599
Supplementary figure6-GLS2
Sample Name	CT	Sample Name	CT
shNC-HepG2	28.2066	shNC-HepG2-18S	10.6668
shNC-HepG2	28.2027	shNC-HepG2-18S	10.7343
shNC-HepG2	28.286	shNC-HepG2-18S	10.7968
shGLS2-1-hepG2	30.1794	shGLS2-1-hepG2-18S	10.5582
shGLS2-1-hepG2	30.0623	shGLS2-1-hepG2-18S	10.5465
shGLS2-1-hepG2	30.0654	shGLS2-1-hepG2-18S	10.6822
shGLS2-2-hepG2	30.3698	shGLS2-2-hepG2-18s	10.949
shGLS2-2-hepG2	30.374	shGLS2-2-hepG2-18s	10.2979
shGLS2-2-hepG2	30.3401	shGLS2-2-hepG2-18s	10.6379
shNC-Huh6	26.1356	shNC-Huh6-18s	10.8589
shNC-Huh6	26.1398	shNC-Huh6-18s	10.4888
shNC-Huh6	26.1405	shNC-Huh6-18s	10.6241
shGLS2-1-huh6	27.1593	shGLS2-1-huh6-18s	9.61382
shGLS2-1-huh6	26.5681	shGLS2-1-huh6-18s	9.38002
shGLS2-1-huh6	26.8645	shGLS2-1-huh6-18s	9.2791
shGLS2-2-huh6	26.4742	shGLS2-2-huh6-18s	9.11113
shGLS2-2-huh6	26.2346	shGLS2-2-huh6-18s	9.06578
shGLS2-2-huh6	26.0906	shGLS2-2-huh6-18s	9.05664
Supplementary figure6-GAC
Sample Name	CT	Sample Name	CT
shNC-HepG2	26.7865	shNC-HepG2-18S	10.241
shNC-HepG2	26.4025	shNC-HepG2-18S	9.33946
shNC-HepG2	26.8328	shNC-HepG2-18S	9.72059
shGAC1-hepG2	27.7092	shGAC1-hepG2-18S	9.20358
shGAC1-hepG2	27.6701	shGAC1-hepG2-18S	9.19681
shGAC1-hepG2	27.9687	shGAC1-hepG2-18S	9.48482
shGAC2-hepG2	28.7405	shGAC2-hepG2-18S	9.69096
shGAC2-hepG2	28.4602	shGAC2-hepG2-18S	9.79194
shGAC2-hepG2	28.1733	shGAC2-hepG2-18S	9.69637
shNC-HuH6	25.2143	shNC-Huh6-18S	9.621
shNC-HuH6	25.4168	shNC-Huh6-18S	9.63706
shNC-HuH6	25.3128	shNC-Huh6-18S	9.32503
shGAC1-HuH6	27.1702	shGAC1-HuH6-18S	9.65944
shGAC1-HuH6	27.0839	shGAC1-HuH6-18S	9.55053
shGAC1-HuH6	27.3107	shGAC1-HuH6-18S	9.23081
shGAC2-HuH6	26.8179	shGAC2-Huh6-18S	9.21506
shGAC2-HuH6	26.9432	shGAC2-Huh6-18S	9.24164
shGAC2-HuH6	26.7448	shGAC2-Huh6-18S	9.08946
