# Supplementary material for: O-GlcNAcylation of glutaminase isoform KGA inhibits ferroptosis through activation of glutaminolysis in hepatoblastoma
Source: Cell Death Discov. 2025 Apr 9;11:160. doi: 10.1038/s41420-025-02464-2 (PMC11982200; doi:10.1038/s41420-025-02464-2)
Supplement: Supplementary file 10 — MS raw data [file 41420_2025_2464_MOESM10_ESM.xlsx]

## Sheet: Proteins
Accession	Protein names	Gene names	MW [kDa]	Protein score	Sequence coverage (%)	Unique Peptides	Peptides	PSMs	Abundances
O94925	Glutaminase kidney isoform, mitochondrial	GLS	73.4	1575	45	21	21	34	1.02e+09
P38646	Stress-70 protein, mitochondrial	HSPA9	73.6	1265	41	25	25	32	6.78e+08
O15294	UDP-N-acetylglucosamine--peptide N-acetylglucosaminyltransferase 110 kDa subunit	OGT	116.9	834	23	20	20	23	5.09e+08
P11021	Endoplasmic reticulum chaperone BiP	HSPA5	72.3	662	28	14	16	18	1.78e+08
Q86YZ3	Hornerin	HRNR	282.2	648	13	12	12	15	3.06e+07
P11142	Heat shock cognate 71 kDa protein	HSPA8	70.9	607	26	10	13	15	9.91e+07
P02768	Albumin	ALB	69.3	502	14	10	10	15	1.14e+10
P28799	Progranulin	GRN	63.5	499	26	11	11	14	8.76e+07
Q13268	Dehydrogenase/reductase SDR family member 2, mitochondrial	DHRS2	29.9	448	36	8	8	10	1.78e+08
P78527	DNA-dependent protein kinase catalytic subunit	PRKDC	468.8	420	3	13	13	13	8.59e+07
P68104	Elongation factor 1-alpha 1	EEF1A1	50.1	297	15	6	6	9	1.48e+08
P01834	Immunoglobulin kappa constant	IGKC	11.8	288	35	2	2	4	3.90e+07
P60709	Actin, cytoplasmic 1	ACTB	41.7	286	21	7	7	9	1.84e+08
P22061	Protein-L-isoaspartate(D-aspartate) O-methyltransferase	PCMT1	24.6	266	44	6	6	7	6.58e+07
P62269	Small ribosomal subunit protein uS13	RPS18	17.7	263	32	6	6	7	2.16e+08
P02545	Prelamin-A/C	LMNA	74.1	262	14	8	8	8	3.30e+07
P01857	Immunoglobulin heavy constant gamma 1	IGHG1	43.9	228	15	4	6	9	6.88e+09
Q71U36	Tubulin alpha-1A chain	TUBA1A	50.1	221	20	7	7	7	3.02e+07
Q9NQX3	Gephyrin	GPHN	79.7	221	9	6	6	6	2.69e+07
P23396	Small ribosomal subunit protein uS3	RPS3	26.7	216	21	6	6	6	6.14e+07
P15924	Desmoplakin	DSP	331.6	212	3	6	6	6	1.98e+07
Q9UI32	Glutaminase liver isoform, mitochondrial	GLS2	66.3	197	10	5	5	5	1.04e+08
P0DMV8	Heat shock 70 kDa protein 1A	HSPA1A	70	168	8	2	4	5	7.79e+06
P78347	General transcription factor II-I	GTF2I	112.3	167	7	6	6	6	3.58e+07
P46783	Small ribosomal subunit protein eS10	RPS10	18.9	162	19	3	3	4	3.03e+07
P07437	Tubulin beta chain	TUBB	49.6	162	11	4	4	4	2.46e+07
P04406	Glyceraldehyde-3-phosphate dehydrogenase	GAPDH	36	161	11	3	3	3	2.77e+07
P62249	Small ribosomal subunit protein uS9	RPS16	16.4	154	25	4	4	4	9.43e+07
Q06830	Peroxiredoxin-1	PRDX1	22.1	153	25	4	5	5	7.28e+07
Q8TDY4	Arf-GAP with SH3 domain, ANK repeat and PH domain-containing protein 3	ASAP3	99.1	146	8	5	5	5	2.73e+07
P05109	Protein S100-A8	S100A8	10.8	142	31	3	3	3	3.41e+07
P06733	Alpha-enolase	ENO1	47.1	142	9	4	4	4	2.86e+07
Q02413	Desmoglein-1	DSG1	113.7	141	3	3	3	4	9.57e+06
P17844	Probable ATP-dependent RNA helicase DDX5	DDX5	69.1	135	6	4	4	4	1.66e+07
Q5D862	Filaggrin-2	FLG2	247.9	134	3	3	3	3	1.42e+07
P39019	Small ribosomal subunit protein eS19	RPS19	16.1	125	28	4	4	4	5.44e+07
P60866	Small ribosomal subunit protein uS10	RPS20	13.4	124	15	2	2	3	6.33e+07
P08238	Heat shock protein HSP 90-beta	HSP90AB1	83.2	120	4	3	3	3	1.28e+07
P62851	Small ribosomal subunit protein eS25	RPS25	13.7	116	22	3	3	3	8.98e+07
P10809	60 kDa heat shock protein, mitochondrial	HSPD1	61	112	6	2	2	2	5.88e+06
P62913	Large ribosomal subunit protein uL5	RPL11	20.2	112	17	3	3	3	6.04e+07
P04279	Semenogelin-1	SEMG1	52.1	112	10	3	3	3	1.85e+07
P81605	Dermcidin	DCD	11.3	111	23	3	3	4	8.46e+07
P61604	10 kDa heat shock protein, mitochondrial	HSPE1	10.9	110	31	3	3	3	1.41e+07
P62263	Small ribosomal subunit protein uS11	RPS14	16.3	107	23	3	3	4	2.65e+07
Q9H361	Polyadenylate-binding protein 3	PABPC3	70	104	6	4	4	5	2.27e+07
P01859	Immunoglobulin heavy constant gamma 2	IGHG2	43.8	104	6	1	3	4
P46782	Small ribosomal subunit protein uS7	RPS5	22.9	102	16	3	3	3	2.53e+07
P51610	Host cell factor 1	HCFC1	208.6	96	1	2	2	2
P25705	ATP synthase subunit alpha, mitochondrial	ATP5F1A	59.7	95	5	3	3	3	1.19e+07
P0DOX8	Immunoglobulin lambda-1 light chain	--	22.8	92	14	2	3	3	3.35e+08
P12273	Prolactin-inducible protein	PIP	16.6	91	13	2	2	2	6.79e+06
P02765	Alpha-2-HS-glycoprotein	AHSG	39.3	89	5	2	2	2	1.09e+07
Q86V81	THO complex subunit 4	ALYREF	26.9	85	7	2	2	3	1.60e+07
P13929	Beta-enolase	ENO3	47	82	3	1	1	1
Q13643	Four and a half LIM domains protein 3	FHL3	31.2	81	10	3	3	3	2.49e+07
P16989	Y-box-binding protein 3	YBX3	40.1	80	5	1	1	1
Q32P44	Echinoderm microtubule-associated protein-like 3	EML3	95.1	80	2	1	1	1
P0C0L4	Complement C4-A	C4A	192.7	79	1	1	1	1	5.18e+06
P62805	Histone H4	H4C1	11.4	77	31	3	3	3
P52895	Aldo-keto reductase family 1 member C2	AKR1C2	36.7	75	11	3	3	3	1.47e+07
P62701	Small ribosomal subunit protein eS4, X isoform	RPS4X	29.6	73	8	2	2	2	1.52e+07
Q92786	Prospero homeobox protein 1	PROX1	83.2	73	4	2	2	2
P35268	Large ribosomal subunit protein eL22	RPL22	14.8	73	19	2	2	2	2.51e+07
Q12931	Heat shock protein 75 kDa, mitochondrial	TRAP1	80.1	72	2	1	1	1	4.48e+06
P62280	Small ribosomal subunit protein uS17	RPS11	18.4	70	11	2	2	2	8.33e+06
P62987	Ubiquitin-ribosomal protein eL40 fusion protein	UBA52	14.7	69	20	2	2	2	1.49e+07
P62937	Peptidyl-prolyl cis-trans isomerase A	PPIA	18	68	11	2	2	2	1.35e+07
P62244	Small ribosomal subunit protein uS8	RPS15A	14.8	68	15	2	2	2	1.81e+07
Q13049	E3 ubiquitin-protein ligase TRIM32	TRIM32	71.9	68	4	2	2	2	1.01e+07
P48594	Serpin B4	SERPINB4	44.8	67	5	2	2	2	5.64e+06
P63173	Large ribosomal subunit protein eL38	RPL38	8.2	66	33	2	2	2	1.46e+07
P0DOY2	Immunoglobulin lambda constant 2	IGLC2	11.3	66	24	1	2	2	3.76e+06
P19338	Nucleolin	NCL	76.6	64	2	2	2	2	1.16e+07
P00352	Aldehyde dehydrogenase 1A1	ALDH1A1	54.8	62	3	1	1	1
P36578	Large ribosomal subunit protein uL4	RPL4	47.7	60	3	1	1	1	5.31e+06
P05141	ADP/ATP translocase 2	SLC25A5	32.8	60	7	2	2	2	1.36e+07
P32119	Peroxiredoxin-2	PRDX2	21.9	57	15	1	2	2	2.19e+06
P46776	Large ribosomal subunit protein uL15	RPL27A	16.6	56	7	1	1	1	5.41e+06
P62829	Large ribosomal subunit protein uL14	RPL23	14.9	56	13	2	2	2	2.72e+07
P15880	Small ribosomal subunit protein uS5	RPS2	31.3	55	4	1	1	1
P00338	L-lactate dehydrogenase A chain	LDHA	36.7	55	3	1	1	1	8.61e+06
P14923	Junction plakoglobin	JUP	81.7	54	3	2	2	2	2.90e+06
P31944	Caspase-14	CASP14	27.7	52	5	1	1	1	1.77e+06
A0A075B6I1	Immunoglobulin lambda variable 4-60	IGLV4-60	13	51	8	1	1	1	9.54e+06
P62266	Small ribosomal subunit protein uS12	RPS23	15.8	51	8	1	1	1	5.74e+06
P62861	Ubiquitin-like FUBI-ribosomal protein eS30 fusion protein	FAU	14.4	51	8	1	1	1	4.21e+06
Q5TDH0	Protein DDI1 homolog 2	DDI2	44.5	50	2	1	1	1	5.81e+06
P26373	Large ribosomal subunit protein eL13	RPL13	24.2	49	5	1	1	1	3.23e+06
P07355	Annexin A2	ANXA2	38.6	48	4	1	1	1
P62917	Large ribosomal subunit protein uL2	RPL8	28	48	3	1	1	1	2.32e+06
P62273	Small ribosomal subunit protein uS14	RPS29	6.7	48	20	1	1	1	1.54e+07
P42766	Large ribosomal subunit protein uL29	RPL35	14.5	47	8	1	1	1	5.61e+06
P02792	Ferritin light chain	FTL	20	47	4	1	1	1	6.07e+06
P02788	Lactotransferrin	LTF	78.1	45	1	1	1	1	5.80e+06
P59665	Neutrophil defensin 1	DEFA1	10.2	45	10	1	1	1
P51659	Peroxisomal multifunctional enzyme type 2	HSD17B4	79.6	44	2	1	1	1
P23246	Splicing factor, proline- and glutamine-rich	SFPQ	76.1	43	2	1	1	1	1.04e+07
P10599	Thioredoxin	TXN	11.7	43	9	1	1	1	1.07e+07
Q01469	Fatty acid-binding protein 5	FABP5	15.2	41	7	1	1	1	2.67e+06
P16402	Histone H1.3	H1-3	22.3	40	4	1	1	1	7.47e+06
P13639	Elongation factor 2	EEF2	95.3	40	1	1	1	1	3.93e+06
P63104	14-3-3 protein zeta/delta	YWHAZ	27.7	39	3	1	1	1	6.36e+06
Q71RC2	La-related protein 4	LARP4	80.5	39	2	1	1	1	1.89e+06
A0A075B6S5	Immunoglobulin kappa variable 1-27	IGKV1-27	12.7	39	14	1	1	1	2.00e+07
P08708	Small ribosomal subunit protein eS17	RPS17	15.5	39	7	1	1	1
Q9H2G2	STE20-like serine/threonine-protein kinase	SLK	142.6	38	1	1	1	1	5.15e+07
Q96P63	Serpin B12	SERPINB12	46.2	38	2	1	1	1	4.12e+06
P30050	Large ribosomal subunit protein uL11	RPL12	17.8	38	5	1	1	1	6.58e+06
Q93070	Ecto-ADP-ribosyltransferase 4	ART4	35.9	38	2	1	1	1	4.33e+07
P06576	ATP synthase subunit beta, mitochondrial	ATP5F1B	56.5	37	3	1	1	1
P62277	Small ribosomal subunit protein uS15	RPS13	17.2	37	5	1	1	1	7.49e+06
P01614	Immunoglobulin kappa variable 2D-40	IGKV2D-40	13.3	37	6	1	1	1	6.36e+07
P61353	Large ribosomal subunit protein eL27	RPL27	15.8	36	6	1	1	1	7.35e+06
O75616	GTPase Era, mitochondrial	ERAL1	48.3	36	1	1	1	1	2.16e+06
Q2PPJ7	Ral GTPase-activating protein subunit alpha-2	RALGAPA2	210.6	36	0	1	1	1	4.28e+06
P53999	Activated RNA polymerase II transcriptional coactivator p15	SUB1	14.4	36	5	1	1	1
P22695	Cytochrome b-c1 complex subunit 2, mitochondrial	UQCRC2	48.4	36	4	1	1	1
P62854	Small ribosomal subunit protein eS26	RPS26	13	35	8	1	1	1	6.88e+06
O95259	Potassium voltage-gated channel subfamily H member 1	KCNH1	111.4	35	1	1	1	1	2.79e+07
P60174	Triosephosphate isomerase	TPI1	26.7	35	5	1	1	1	5.05e+06
P35637	RNA-binding protein FUS	FUS	53.4	34	3	1	1	1
Q9UM73	ALK tyrosine kinase receptor	ALK	176.3	32	0	1	1	1	2.28e+07
P61626	Lysozyme C	LYZ	16.5	32	5	1	1	1	2.82e+06
P84090	Enhancer of rudimentary homolog	ERH	12.3	30	6	1	1	1	4.61e+06
Q96KG9	N-terminal kinase-like protein	SCYL1	89.6	30	1	1	1	1	4.65e+06
Q02543	Large ribosomal subunit protein eL20	RPL18A	20.7	29	6	1	1	1
P06748	Nucleophosmin	NPM1	32.6	26	2	1	1	1	4.14e+06
